# Supplementary material for: A Network Biology Approach to Understanding the Tissue-Specific Roles of Non-Coding RNAs in Arthritis
Source: Front Endocrinol (Lausanne). 2021 Nov 3;12:744747. doi: 10.3389/fendo.2021.744747 (PMC8595833; doi:10.3389/fendo.2021.744747)
Supplement: Supplementary file 1 [file DataSheet_1.xlsx]

## Sheet: OA
Supplementary Table 1. Noncoding RNA axes in osteoarthritis
LncRNA/CircRNA	MiRNA	Gene	PMID
CircRNAs
Circ_0136474	hsa-miR-127-5p	MMP13	31402547
Circ_TMBIM6	hsa-miR-27a	MMP13	32767318
Circ_RNF121	hsa-miR-665	MYD88	32826869
Circ_0009119	hsa-miR-26a	PTEN	32522568
Circ_CDK14	hsa-miR-125a-5p	SMAD2	32802182
Circ_UBE2G1	hsa-miR-373	HIF-1a	32476580
Circ_HIPK3	hsa-miR-124	SOX8	32767319
LncRNAs
NKILA	hsa-miR-145	NFKB1	32016955
	hsa-miR-145	SP1	32016955
hsa-miR4435-2HG	hsa-miR-510-3p	IL17A	32742398
ARFRP1	hsa-miR-15a-5p	TLR4	32931797
FOXD2-AS1	hsa-miR-27a-3p	TLR4	30945573
MALAT1	hsa-miR-145	ADAMTS5	31637891
	hsa-miR-146a	AKT1	31472145
	hsa-miR-146a	PIK3R1	31472145
	hsa-miR-146a	MTOR	31472145
OIP5-AS1	hsa-miR-29b-3p	GRN	32037864
TNFSF10	hsa-miR-376-3p	FGFR1	31297857
CDKN2B-AS1	hsa-miR-122-5p	DUSP4	31799639
XIST	hsa-miR-149-5p	DNMT3A	32521454
	hsa-miR-376c-5p	SPP1	31215024
SNHG5	hsa-miR-10a-5p	H3F3B	32967481
GAS5	hsa-miR-34a	BCL2	31894330
HOTAIR	hsa-miR-20b	PTEN	32315726
LOXL1-AS1	hsa-miR-423-5p	KDM5C	32679142
SNHG16	hsa-miR-93-5p	CCND1	31773673
LINC00662	hsa-miR-15b-5p	FFAR4	32037689
H19	hsa-miR-106b-5p	TIMP2	32248331
MEG3	hsa-miR-361-5p	FOXO1	31888661
SNHG7	hsa-miR-34a-5p	SYVN1	32066502
LINC00623	hsa-miR-101	HRAS	32062610
SNHG15	hsa-miR-141-3p	BCL2L13	32247266
	hsa-miR-7	KLF4	32643707
PART1	hsa-miR-590-3p	SMAD3	31571401
	hsa-miR-590-3p	TGFBR2	31571401
	hsa-miR-373-3p	SOX4	31646607
MELTF-AS1	hsa-miR-130a-3p	TCF4	31678554
PVT1	hsa-miR-26b	TGFB1	31625803
	hsa-miR-26b	CCN2	31625803
	hsa-miR-27b-3p	TRAF3	31863917
NEAT1	hsa-miR-193a-3p	SOX5	31868949
	hsa-miR-377-3p	ITGA6	31831175

## Sheet: RA
Supplementary Table 2. Noncoding RNA axes in rheumatoid arthritis
LncRNA/CircRNA	MiRNA	Gene	PMID
CircRNA
Circ_0088036	hsa-miR-140-3p	SIRT1	32673817
LncRNAs
LINC01197	hsa-miR-150	THBS2	32540401
uc.477	hsa-miR-19b	TLR2	32696503
H19	hsa-miR-103a	IL15	32362074
	hsa-miR-103a	DKK1	32362074
PINT	hsa-miR-155-5p	SOCS1	32289665
PVT1	hsa-miR-543	SCUBE2	32293498
MEG3	hsa-miR-141	AKT1	31411001
	hsa-miR-141	MTOR	31411001
OIP5-AS1	hsa-miR-448	PON1	32770578
NEAT1	hsa-miR-23a	MDM2	33042992
	hsa-miR410-3p	YY1	32983133
